# Supplementary material for: Knowledge, Attitudes, and Practices about Hyperuricemia and Gout in Community Health Workers and Patients with Diabetes
Source: Healthcare (Basel). 2024 May 24;12(11):1072. doi: 10.3390/healthcare12111072 (PMC11171554; doi:10.3390/healthcare12111072)
Supplement: Supplementary file 1 [file healthcare-12-01072-s001.zip]

Archive with 1 entries (1 files):
- healthcare-2987804-supplementary.pdf
